# Supplementary material for: Role of Non-Binding T63 Alteration in IL-18 Binding
Source: Int J Mol Sci. 2024 Dec 3;25(23):12992. doi: 10.3390/ijms252312992 (PMC11641284; doi:10.3390/ijms252312992)
Supplement: Supplementary file 1 [file ijms-25-12992-s001.zip]

Archive with 6 entries (5 files):
- Figures S1-S3/
- Figures S1-S3/FigS1-Secondary structure.tif
- Figures S1-S3/FigS2-RMSD.tif
- Figures S1-S3/FigS3-The 63rd residue cavity.tif
- TableS1-Protein sequence alignment analysis.pdf
- TableS2-List of model.pdf
